# Supplementary material for: A Flexible and Robust Structural Color Film Obtained by Assembly of Surface-Modified Melanin Particles
Source: Nanomaterials (Basel). 2022 Sep 25;12(19):3338. doi: 10.3390/nano12193338 (PMC9565605; doi:10.3390/nano12193338)
Supplement: Supplementary file 1 [file nanomaterials-12-03338-s001.zip]

Archive with 1 entries (1 files):
- nanomaterials-1884881-supplementary.pdf
